# Supplementary material for: A Novel TetR Family Transcriptional Regulator, SAV576, Negatively Controls Avermectin Biosynthesis in Streptomyces avermitilis
Source: PLoS One. 2013 Aug 13;8(8):e71330. doi: 10.1371/journal.pone.0071330 (PMC3742746; doi:10.1371/journal.pone.0071330)
Supplement: File S1 — List of genes having an expression level at least two-fold higher or lower in avermectin overproducer 76-02-e in comparison with wild-type strain ATCC31267. (XLS) [file pone.0071330.s007.xls]

## Sheet: up-regulated genes in 76-02-e
Probe	Accession number	Gene	Function	Ratio at day 2	Ratio at day 6		76-02-e vs ATCC31267 p-value (P<0.05 are shown)
Unkown or unclassified proteins (73)
CUST_9_PI394112275	SAV1057		hypothetical protein	3.77	5.15		0.00173747
CUST_5381_PI394112275	SAV1101		hypothetical protein	7.57	4.01		0.00329228
CUST_3154_PI394112275	SAV113		hypothetical protein	4.4	3.31		0.0443517
CUST_6933_PI394112275	SAV1843		hypothetical protein	5.44	6.6		0.000863227
CUST_4447_PI394112275	SAV2035		hypothetical protein	2.21409	4.30588		0.000750411
CUST_6585_PI394112275	SAV2075		hypothetical protein	2.5	4.45		0.00941913
CUST_460_PI394112275	SAV239		hypothetical protein	25.05	11.65		0.00479299
CUST_1877_PI394112275	SAV2437		hypothetical protein	6.06	6.12		0.000412231
CUST_1577_PI394112275	SAV246		hypothetical protein	14.7	7.47		0.0102663
CUST_7430_PI394112275	SAV249		hypothetical protein	11.14	7.19		0.00693215
CUST_669_PI394112275	SAV258		hypothetical protein	6.89	3.88		0.0186197
CUST_6981_PI394112275	SAV261		hypothetical protein	9.19	11.68		0.0076898
CUST_3824_PI394112275	SAV264		hypothetical protein	7.62	3.52		0.00101455
CUST_2575_PI394112275	SAV265		hypothetical protein	8.16	3.65		0.00491175
CUST_2916_PI394112275	SAV267		hypothetical protein	3.48	9.3		0.000407904
CUST_2128_PI394112275	SAV269		hypothetical protein	12.33	6.27		0.000418133
CUST_730_PI394112275	SAV270		hypothetical protein	7.75	5.6		0.0235507
CUST_4159_PI394112275	SAV278		hypothetical protein	9.87	9.6		0.00133658
CUST_2965_PI394112275	SAV282		hypothetical protein	16.62	6.87		0.000485603
CUST_1112_PI394112275	SAV283		hypothetical protein	8.22	11.16		0.000777538
CUST_5800_PI394112275	SAV285		hypothetical protein	14.09	10.69		3.57461e-06
CUST_3617_PI394112275	SAV302		hypothetical protein	2.94	9		0.0242592
CUST_3238_PI394112275	SAV3036		hypothetical protein	2.54	3.7		0.00104003
CUST_904_PI394112275	SAV304		hypothetical protein	10.21	8.91		0.00547817
CUST_1610_PI394112275	SAV308		hypothetical protein	17.4	5.2		0.00307761
CUST_1757_PI394112275	SAV322		hypothetical protein	3.99	4.38		0.0126511
CUST_4194_PI394112275	SAV3240		hypothetical protein	2.91	3.19		0.0006458
CUST_6635_PI394112275	SAV340		hypothetical protein	29.05	5.42		0.0214894
CUST_5444_PI394112275	SAV341		hypothetical protein	9.19	6.07		0.00021254
CUST_7477_PI394112275	SAV349		hypothetical protein	4.33	4.13		0.00127124
CUST_4792_PI394112275	SAV351		hypothetical protein	6.43	5.05		0.0228558
CUST_3764_PI394112275	SAV3784		hypothetical protein	4.46	5.13		0.0162856
CUST_4123_PI394112275	SAV428		hypothetical protein	3.48	3.87		0.00043649
CUST_2736_PI394112275	SAV442		hypothetical protein	6.52	7.31		8.0203e-05
CUST_5796_PI394112275	SAV443		hypothetical protein	7.37	5.99		6.09409e-05
CUST_3860_PI394112275	SAV457		hypothetical protein	3.75	5.47		0.00919614
CUST_5447_PI394112275	SAV464		hypothetical protein	14.85	4.72		0.00211917
CUST_7055_PI394112275	SAV5291		hypothetical protein	3.04062	3.36457		0.0140503
CUST_59_PI394112275	SAV5297		hypothetical protein	3.21	11.13		0.0463648
CUST_2691_PI394112275	SAV5466		hypothetical protein	9.04	8.68		0.00202094
CUST_3750_PI394112275	SAV57		hypothetical protein	4.63	8.78		0.0220799
CUST_1240_PI394112275	SAV58		hypothetical protein	4.75	36.16		0.0100536
CUST_680_PI394112275	SAV5818		hypothetical protein	5.67	2.75		0.0184972
CUST_4268_PI394112275	SAV5858		hypothetical protein	11.8	5.94		0.00638455
CUST_6664_PI394112275	SAV5873		hypothetical protein	3.89	4.97		0.0173868
CUST_5164_PI394112275	SAV6018		hypothetical protein	2.65	4.99		0.000869883
CUST_5598_PI394112275	SAV6510		hypothetical protein	4.0521	6.17916		0.020633
CUST_1355_PI394112275	SAV6564		hypothetical protein	4.52	6.26		0.00438146
CUST_2355_PI394112275	SAV6593		hypothetical protein	2.93619	5.80915		0.000781799
CUST_893_PI394112275	SAV6967		hypothetical protein	5.08026	5.65438		2.83866e-05
CUST_4198_PI394112275	SAV7228		hypothetical protein	2.88	3.32		0.0096242
CUST_6820_PI394112275	SAV7313		hypothetical protein	5.05831	3.15776		0.00559958
CUST_1664_PI394112275	SAV8		hypothetical protein	4.4	3.8		0.00220729
CUST_6709_PI394112275	SAV889		hypothetical protein	3.98	2.93		0.000818398
CUST_3532_PI394112275	SAV894		hypothetical protein	2.99	5.07		0.0172594
CUST_7330_PI394112275	SAV895		hypothetical protein	2.27	3.32		0.000304282
CUST_5292_PI394112275	SAV957		hypothetical protein	3.47	4.18		0.00264866
CUST_1890_PI394112275	SAV1005		oxidoreductase	3.07	5.54		0.00262032
CUST_3443_PI394112275	SAV1018		integral membrane protein	3.24	4.71		0.00014195
CUST_2082_PI394112275	SAV1075		secreted protein	5.5687	4.8121		0.0172563
CUST_402_PI394112275	SAV1230		secreted protein	13.67	13.54		0.00012313
CUST_5522_PI394112275	SAV1621		oxidoreductase	4.28	3.39		0.0150359
CUST_3630_PI394112275	SAV298		alpha/beta hydrolase	6.61	11.21		0.00733616
CUST_1633_PI394112275	SAV3652		isomerase	2.46	2.71		0.00852828
CUST_6344_PI394112275	SAV425		oxidoreductase	4.29651	8.44545		0.000289991
CUST_5157_PI394112275	SAV4590		hydrolase	3.62994	2.35087		0.000781163
CUST_1430_PI394112275	SAV4711		alanine-rich hypothetical protein	4.26	5.3		0.000436789
CUST_4553_PI394112275	SAV6214		monooxygenase	3.05	2.54		0.00147732
CUST_2025_PI394112275	SAV7374	hypB	putative [NiFe] hydrogenase expression/formation protein	8.03055	8.74523		0.000262611
CUST_6318_PI394112275	SAV7382		oxidoreductase iron-sulphur binding subunit	5.10176	6.38621		0.00145604
CUST_3850_PI394112275	SAV881		monooxygenase	2.68	4.52		0.0467464
CUST_6548_PI394112275	SAV923		hydrolase	2.42	5.52		0.00343388
CUST_5214_PI394112275	SAV990		secreted protein	5.74	4.3		0.0117382
Regulatory function (16)
CUST_7163_PI394112275	SAV1047		regulatory protein	2.54	5.42		0.00116787
CUST_2390_PI394112275	SAV1099		MarR-family transcriptional regulator	2.81	4.87		0.00313525
CUST_1725_PI394112275	SAV1100		regulatory protein	3.22	6.62		0.000157091
CUST_5029_PI394112275	SAV1255	cvnD1	ATP/GTP-binding protein,multi-component regulatory system-1	3.03859	6.12424		0.0026153
CUST_1601_PI394112275	SAV2033		LuxR-family transcriptional regulator	4.24	3.04		9.07901e-05
CUST_3604_PI394112275	SAV237		putative DNA-binding protein	14.32	8.88		0.00726264
CUST_263_PI394112275	SAV244		MerR-family transcriptional regulator	7	6.93		0.0186476
CUST_250_PI394112275	SAV253		MutT-family protein	14.04	21.91		0.00366994
CUST_854_PI394112275	SAV276		MutT-family protein	2.85	18		0.00583904
CUST_3271_PI394112275	SAV292		TetR-family transcriptional regulator	17.68	22.84		1.07408e-05
CUST_1671_PI394112275	SAV4189		MarR-family transcriptional regulator	9.62	108.42		0.0394567
CUST_7323_PI394112275	SAV4345		Transcriptional regulator	4.93	3.41		0.000180714
CUST_441_PI394112275	SAV5042	whiB	putative WhiB-family transcriptional regulator, WhiB protein	3.98	3.41		0.0030527
CUST_4883_PI394112275	SAV5775		MarR-family transcriptional regulator	3.78	5.92		0.000462825
CUST_7171_PI394112275	SAV6889	cvnA	sensor-like histidine kinase	4.37	4.54		0.0127618
CUST_2876_PI394112275	SAV880		TetR-family transcriptional regulator	9.46	2.55		0.016699
Sig-regulons (1)
CUST_3951_PI394112275	SAV235		anti-sigma factor antagonist	5.81	3.98		0.0171733
Transport and binding proteins (11)
CUST_5338_PI394112275	SAV1078	malG	ABC transporter integral membrane permease	10.71	3.95		0.0247357
CUST_2929_PI394112275	SAV1727	malE	sugar uptake ABC transporter sugar-binding protein	4.46	3.59		0.0215817
CUST_5095_PI394112275	SAV2362	malF	sugar ABC transporter permease protein	6.37	8.88		3.9921e-05
CUST_1774_PI394112275	SAV245		LysE-family efflux protein	5.37	3.62		0.00775301
CUST_188_PI394112275	SAV257		ABC transporter ATP-binding protein	37.88	14.32		0.0014235
CUST_1863_PI394112275	SAV3178		lipoprotein, extracellular solute-binding protein	17.39	2.64		0.0265407
CUST_2129_PI394112275	SAV3555		cellulose-binding protein	2.51	10.11		0.0210874
CUST_7508_PI394112275	SAV3871		integral membrane protein,putative ABC transporter permease protein	4.91	5.3		0.0168759
CUST_6247_PI394112275	SAV7464		transport protein	2.33	3.72		0.0117666
CUST_6456_PI394112275	SAV7492		ABC transporter ATP-binding protein	2.85213	5.45825		0.00677761
CUST_2836_PI394112275	SAV933		ABC transporter ATP-binding protein	7.34	5.04		0.0313746
Mobile and extrachromosomal element functions (14)
CUST_1721_PI394112275	SAV274		IS630 family transposase	8.04	8.07		0.000548907
CUST_366_PI394112275	SAV288		IS630 family transposase	6.26	4.48		0.0189749
CUST_490_PI394112275	SAV289		IS4 family transposase	5.08	4.03		0.00820555
CUST_813_PI394112275	SAV290		IS3L-like transposase	4.45	11.24		9.28931e-05
CUST_2391_PI394112275	SAV303		IS110 family transposase	10.22	5.53		0.0105334
CUST_1650_PI394112275	SAV309		transposase	15.01	5.26		0.00503706
CUST_3939_PI394112275	SAV312		IS4 family transposase	15.49	11.82		0.000586419
CUST_1948_PI394112275	SAV364		IS110 family transposase	14.46	5.58		0.0146396
CUST_3711_PI394112275	SAV378		Tn5741 family transposase	7	4.68		0.000702566
CUST_3581_PI394112275	SAV447		IS630 family transposase	2.58	2.76		0.00039549
CUST_6640_PI394112275	SAV66		IS200-like transposase	3.73546	4.2285		0.00166722
CUST_1008_PI394112275	SAV7520		major plasmid transfer protein	6.04105	7.56306		0.000102115
CUST_1334_PI394112275	SAV7576		IS3 family transposase	5.46	2.39		0.0265988
CUST_1908_PI394112275	SAV979		transposase	3.52	2.31		0.00150674
Secondary metabolism (20)
CUST_6170_PI394112275	SAV1020	crtT	methyltransferase	7.02	8.54	crt cluster	0.00749965
CUST_5116_PI394112275	SAV1022	crtE	polyprenyl diphosphate synthase	3.13	6.95		0.0070627
CUST_5622_PI394112275	SAV1025	crtV	methylesterase	5.98	5.08		0.00608654
CUST_5354_PI394112275	SAV935	aveR	C-5 ketoreductase	2.04	10.69	ave cluster	0.0464641
CUST_5354_PI394112275	SAV936	aveF	C-5 ketoreductase	3.62	11.41		0.00167717
CUST_3160_PI394112275	SAV937	aveD	C5-O-methyltransferase	3.33	14.03		0.00786519
CUST_6393_PI394112275	SAV938	aveAI	type I polyketide synthase AVES 1	6.64	13.04		0.00053671
CUST_7371_PI394112275	SAV939	aveAII	type I polyketide synthase AVES 2	5.66	13.41		0.000343894
CUST_5205_PI394112275	SAV940	aveC	AveC	4.33	8.34		0.00027787
CUST_699_PI394112275	SAV941	aveE	cytochrome P450 hydroxylase	4.9	10.98		0.00111568
CUST_145_PI394112275	SAV942	aveAIII	type I polyketide synthase AVES 3	5.18	10.28		1.43535e-05
CUST_2858_PI394112275	SAV943	aveAIV	type I polyketide synthase AVES 4	3.31	12.54		0.00303705
CUST_4817_PI394112275	SAV944	orf-1	reductase	5.15	10.54		0.000447988
CUST_7038_PI394112275	SAV945	aveBI	glycosyl transferase	3.29	15.35		0.00572104
CUST_3436_PI394112275	SAV946	aveBII	dTDP-glucose 4,6-dehydratase	5.61	15.52		0.000215545
CUST_5686_PI394112275	SAV947	aveBIII	glucose-1-phosphate thymidyltransferase	5.07	30.03		0.00213319
CUST_4294_PI394112275	SAV949	aveBV	dTDP-4-keto-6-deoxyhexose 3,5-epimerase	3.59	8.63		0.00118426
CUST_2442_PI394112275	SAV950	aveBVI	dTDP-4-keto-6-deoxy-L-hexose 2,3-dehydratase	5.13	10.37		0.000354785
CUST_579_PI394112275	SAV952	aveBVIII	dTDP-4-keto-6-deoxy-L-hexose 2,3-reductase	3.75	14.38		0.00470322
CUST_5118_PI394112275	SAV953	aveG	thioesterase	3.4	16.66		0.0129133
Amino acid metabolism (4)
CUST_5754_PI394112275	SAV348	katB	catalase	13.18	6.42	Tryptophan metabolism,Methane metabolism	0.00114233
CUST_6990_PI394112275	SAV6667	metH	5-methyltetrahydrofolate:homocysteine S-methyltransferase	3.57	3.91	Methionine metabolism	0.00654064
CUST_4874_PI394112275	SAV916	lysA2	diaminopimelate decarboxylase	6.35	4.9	lysine biosynthesis	0.0122595
CUST_4120_PI394112275	SAV954	yelD1	glutamate synthase	3.62	7.44	ferredoxin	0.0115983
Fatty acid and phospholipid metabolism (2)
CUST_427_PI394112275	SAV1064	clsA	phospholipase	2.99	3.38		0.00888186
CUST_3599_PI394112275	SAV6927	glpQ4	glycerophosphoryl diester phosphodiesterase	3.54	11.04		0.00589109
Carbohydrate metabolism (1)
CUST_1291_PI394112275	SAV1856	celA3	secreted endo-1,4-beta-glucanase	7.79	5.26		0.0122486
Purine/pyrimidine metabolism (2)
CUST_5450_PI394112275	SAV6897		uracil permease	3.13565	4.88249		0.00566295
CUST_2063_PI394112275	SAV7506	pucA	xanthine dehydrogenase	6.57	8.15		0.000869957
Biosynthesis of cofactors, prosthetic groups (1)
CUST_7194_PI394112275	SAV1601	cobK	cobalt-precorrin-6x reductase	2.61	5.52	Porphyrin and chlorophyll metabolism	0.00114668
Protein synthesis,folding,modification (6)
CUST_1779_PI394112275	SAV1098	prpB4	magnesium or manganese-dependent protein phosphatase	3.87	3.15		0.014751
CUST_2610_PI394112275	SAV1799		elongation factor G	2.78324	8.61335		0.000850368
CUST_3230_PI394112275	SAV321	prpB1	magnesium or manganese-dependent protein phosphatase	3.3	3.93		0.00297285
CUST_2043_PI394112275	SAV437	prpM1	magnesium or manganese-dependent protein phosphatase	2.93	2.47		0.00281001
CUST_7190_PI394112275	SAV7241	clpB2	ATP-dependent Clp protease	5.46591	3.78191		0.00541193
CUST_6931_PI394112275	SAV7324	prpL3	magnesium or manganese-dependent protein phosphatase	4.66596	2.80346		0.00104229
DNA synthesis, repair, recombination (6)
CUST_2317_PI394112275	SAV1212		deoxyribodipyrimidine photolyase	2.35	7.46		0.00701867
CUST_1609_PI394112275	SAV1605		starvation-induced DNA protecting protein	3.38	8.86		0.000626559
CUST_7322_PI394112275	SAV1697		ATP-dependent DNA ligase	3.8	3.44		0.000369343
CUST_1089_PI394112275	SAV3077	uvrD2	ATP-dependent DNA helicase	3.06	5.73		0.00964924
CUST_6631_PI394112275	SAV6555		DNA polymerase III alpha subunit	8.90957	3.43283		0.0216672
CUST_3290_PI394112275	SAV879	ku2	Ku70/Ku80 protein	2.83	2.89		0.000349446
RNA recombination (1)
CUST_2656_PI394112275	SAV1060		ribonuclease BN	3.43	2.93		0.00392953
Cell envelope (1)
CUST_4520_PI394112275	SAV444	wapA	cell wall-associated protein	4.13	5.87		0.000829265
Cell division/Morphological differentiation (2)
CUST_4369_PI394112275	SAV4267	ssgA	sporulation-specific cell division protein	3.06	5.85		0.0020373
CUST_6389_PI394112275	SAV4605	minD2	septum site determining protein	2.92	5.46		0.00174531
Gas vesicle cluster (1)
CUST_6084_PI394112275	SAV2356	gvp03	gas vesicle synthesis protein	5.2	2.86		0.0377725
Total genes:162

## Sheet: down-regulated genes in 76-02-e
Probe	Accession number	Gene	Function	Ratio at day 2	Ratio at day 6		76-02-e vs ATCC31267 p-value (P<0.05 are shown)
Unkown or unclassified proteins (85)
CUST_2957_PI394112275	SAV124		hypothetical protein	5.47	11.6065		0.00220831
CUST_4934_PI394112275	SAV164		hypothetical protein	5.77	15.0846		0.000282568
CUST_218_PI394112275	SAV170		hypothetical protein	3.04	2.67307		0.000836092
CUST_4158_PI394112275	SAV182		hypothetical protein	13.14	4.93228		0.000452247
CUST_5192_PI394112275	SAV191		hypothetical protein	8.94	10.3651		3.73702e-05
CUST_6260_PI394112275	SAV195		hypothetical protein	3.32	19.5244		0.00214197
CUST_372_PI394112275	SAV196		hypothetical protein	25.7	104.658		0.000523814
CUST_7412_PI394112275	SAV197		hypothetical protein	11.49	53.8068		0.000204523
CUST_1050_PI394112275	SAV201		hypothetical protein	4.46	6.39444		0.000590033
CUST_2203_PI394112275	SAV203		hypothetical protein	5.96	14.2863		0.000398061
CUST_2698_PI394112275	SAV204		hypothetical protein	9.76	32.511		0.000417447
CUST_4671_PI394112275	SAV215		hypothetical protein	3.57	5.34856		0.00129075
CUST_6571_PI394112275	SAV3162		hypothetical protein	35.23	7.28337		0.011427
CUST_4857_PI394112275	SAV3164		hypothetical protein	8.64	6.85517		0.0230391
CUST_992_PI394112275	SAV3276		hypothetical protein	2.58	76.4142		0.0238672
CUST_7217_PI394112275	SAV3486		hypothetical protein	2.25	7.00122		0.0416227
CUST_3571_PI394112275	SAV3773		hypothetical protein	9.67	65.1034		0.0092189
CUST_3491_PI394112275	SAV4103		hypothetical protein	3.01	3.04638		0.0014445
CUST_199_PI394112275	SAV4430		hypothetical protein	5.41	7.09875		0.0496865
CUST_353_PI394112275	SAV475		hypothetical protein	5.15	8.65761		0.000194928
CUST_6707_PI394112275	SAV478		hypothetical protein	3.52	6.68725		0.000210181
CUST_3717_PI394112275	SAV485		hypothetical protein	3.56	3.64752		0.00108731
CUST_5818_PI394112275	SAV490		hypothetical protein	6.6	19.9736		0.00184195
CUST_6703_PI394112275	SAV499		hypothetical protein	7.86	8.8072		2.47349e-05
CUST_4970_PI394112275	SAV514		hypothetical protein	4.01	5.67445		0.00820456
CUST_3889_PI394112275	SAV536		hypothetical protein	3.89	2.87338		0.00551146
CUST_4688_PI394112275	SAV542		hypothetical protein	6.4	11.6627		0.00298359
CUST_6340_PI394112275	SAV550		hypothetical protein	28.74	37.991		0.000664865
CUST_7396_PI394112275	SAV561		hypothetical protein	3.82	7.10985		0.0012279
CUST_3777_PI394112275	SAV616		hypothetical protein	109.91	175.655		0.0022618
CUST_4441_PI394112275	SAV629		hypothetical protein	6.29	7.14154		5.31453e-05
CUST_455_PI394112275	SAV640		hypothetical protein	17.57	12.157		0.000311136
CUST_119_PI394112275	SAV644		hypothetical protein	17.24	251.059		0.000594314
CUST_4917_PI394112275	SAV645		hypothetical protein	5.37	7.84567		0.000171585
CUST_7244_PI394112275	SAV671		hypothetical protein	6.67	11.455		9.10526e-05
CUST_4486_PI394112275	SAV674		hypothetical protein	4.24	9.42999		0.00031447
CUST_1730_PI394112275	SAV679		hypothetical protein	7.64	3.90728		0.0154992
CUST_1223_PI394112275	SAV684		hypothetical protein	3.1	5.47478		0.000985267
CUST_6448_PI394112275	SAV687		hypothetical protein	11.63	23.7918		5.35137e-05
CUST_7495_PI394112275	SAV688		hypothetical protein	4.24	7.10436		0.00648629
CUST_2194_PI394112275	SAV707		hypothetical protein	7.81	25.6105		0.000649963
CUST_1885_PI394112275	SAV710		hypothetical protein	12.94	13.0908		1.32867e-06
CUST_605_PI394112275	SAV730		hypothetical protein	5.17	51.118		0.0015165
CUST_3245_PI394112275	SAV732		hypothetical protein	5.36	10.8657		0.000316676
CUST_6951_PI394112275	SAV733		hypothetical protein	6.65	3.33104		0.00758084
CUST_694_PI394112275	SAV735		hypothetical protein	5.14	10.946		0.000734388
CUST_7261_PI394112275	SAV740		hypothetical protein	13.44	171.339		0.00152482
CUST_4083_PI394112275	SAV748		hypothetical protein	43.1	20.5572		0.00144038
CUST_275_PI394112275	SAV751		hypothetical protein	8.29	8.64813		0.0214997
CUST_54_PI394112275	SAV757		hypothetical protein	63.65	394.931		0.00136291
CUST_7434_PI394112275	SAV761		hypothetical protein	4.5	40.9098		0.00477942
CUST_4398_PI394112275	SAV769		hypothetical protein	22.23	25.8184		7.53905e-09
CUST_2320_PI394112275	SAV773		hypothetical protein	4.26	25.0738		0.00501327
CUST_740_PI394112275	SAV783		hypothetical protein	7.17	71.7391		0.0022993
CUST_2798_PI394112275	SAV785		hypothetical protein	6.91	13.6661		0.00805284
CUST_628_PI394112275	SAV787		hypothetical protein	45.67	99.4181		6.35822e-05
CUST_7536_PI394112275	SAV795		hypothetical protein	33.48	147.872		0.000396502
CUST_7299_PI394112275	SAV797		hypothetical protein	4.63	3.07481		0.00363994
CUST_1281_PI394112275	SAV811		hypothetical protein	12.76	47.5911		0.000281454
CUST_338_PI394112275	SAV873		hypothetical protein	15.64	76.5076		0.000197901
CUST_7413_PI394112275	SAV150		short chain dehydrogenase	36.23	7.00941		0.000536748
CUST_4466_PI394112275	SAV194		acetyltransferase	38.4	60.6981		2.68584e-05
CUST_3914_PI394112275	SAV3268		ATPase	3.53	13.3223		0.00451491
CUST_2060_PI394112275	SAV4102		ATP/GTP-binding protein	5.54	6.07681		1.20909e-05
CUST_7549_PI394112275	SAV468		oxygenase	88.07	16.0541		0.00084824
CUST_146_PI394112275	SAV505		monooxygenase	4.19	5.66987		0.0349598
CUST_7550_PI394112275	SAV512		hydrolase	3.42	4.3237		0.0171192
CUST_5389_PI394112275	SAV515		oxidoreductase with iron-sulfur subunit	16.41	38.1569		0.000224977
CUST_1764_PI394112275	SAV528		integral membrane protein	3.67	3.90599		0.000615483
CUST_5356_PI394112275	SAV541		3-oxoadipate enol-lactone hydrolase/4-carboxymuconolactone decarboxylase	3.09	5.132		0.00332498					specific pathways
CUST_3327_PI394112275	SAV574		dehydrogenase	5.5	16.8025		0.00050664
CUST_1460_PI394112275	SAV5935		NADPH-dependent F420 reductase	3.54	6.45202		0.001442
CUST_2467_PI394112275	SAV627		glycosyl hydrolase,secreted	15.07	35.0328		0.00136458
CUST_1041_PI394112275	SAV649	ard	phosphotransferase	14.76	26.0718		1.74315e-05					aminonucleoside antibiotic resistance
CUST_1134_PI394112275	SAV650		methyltransferase	31.42	18.4061		5.22768e-05
CUST_6518_PI394112275	SAV676		dehydrogenase	4.23	7.20543		0.000243833
CUST_6803_PI394112275	SAV702		acyltransferase	12.97	64.7244		0.00280731
CUST_5670_PI394112275	SAV703		acetyltransferase	18.73	5.14529		0.00364052
CUST_247_PI394112275	SAV708		dehydrogenase	25.03	482.142		0.000507739
CUST_7451_PI394112275	SAV714		phosphatase	15.79	77.5694		7.89827e-05
CUST_3180_PI394112275	SAV726		oxidoreductase	43.42	191.648		0.00022871
CUST_1523_PI394112275	SAV760		multicopper oxidase	8.93	144.04		0.00216317
CUST_2016_PI394112275	SAV770		dehydrogenase	11.24	7.26906		0.000153575
CUST_1351_PI394112275	SAV810		dehydrogenase	4.51	12.8755		0.00146618
CUST_5416_PI394112275	SAV832		putative oxidoreductase, GFO/IDH/MOCA-family protein	6.74	6.62557		0.0128359
Regulatory functions (16)
CUST_5633_PI394112275	SAV143		TetR-family transcriptional regulator	34.46	11.3576		0.0475141
CUST_4698_PI394112275	SAV151		TetR-family transcriptional regulator	6.93	22.2694		0.000198486
CUST_3868_PI394112275	SAV210		regulatory protein	58.29	13.5328		0.000445158
CUST_7450_PI394112275	SAV223		DNA-binding protein	8.11	5.41933		0.000115735
CUST_6973_PI394112275	SAV488		TetR-family transcriptional regulator	10.8	10.0491		0.00213537
CUST_6781_PI394112275	SAV508		TetR-family transcriptional regulator	6.32	6.9884		0.00116514
CUST_6738_PI394112275	SAV513		AraC-family transcriptional regulator	14.53	17.3214		0.000501345
CUST_3450_PI394112275	SAV576		TetR-family transcriptional regulator	37.08	93.4396		0.000425098
CUST_6607_PI394112275	SAV636		AraC-family transcriptional regulator	16.24	3.44751		0.00180802
CUST_777_PI394112275	SAV659		AraC-family transcriptional regulator	7.07	13.266		0.000286342
CUST_4126_PI394112275	SAV675		TetR-family transcriptional regulator	7.36	6.07462		0.00404913
CUST_3614_PI394112275	SAV678		transcriptional regulator	15.08	32.5148		0.000875673
CUST_5537_PI394112275	SAV722		AraC-family transcriptional regulator	3.81	3.80261		0.0064308
CUST_4948_PI394112275	SAV742		AraC-family transcriptional regulator	19.02	26.3573		3.11917e-05
CUST_4224_PI394112275	SAV754		TetR-family transcriptional regulator	6.41	14.0259		0.000179475
CUST_1169_PI394112275	SAV775		TetR-family transcriptional regulator	8.38	10.8077		0.00039493
Sig-regulons (3)
CUST_7401_PI394112275	SAV614	sig5	RNA polymerase ECF-subfamily sigma factor	8.92	3.23243		0.00447882
CUST_2263_PI394112275	SAV663	sig6	RNA polymerase ECF-subfamily sigma factor	4.6	12.4693		0.000800732
CUST_4568_PI394112275	SAV741	sig8	RNA polymerase sigma factor	13.14	28.9519		0.00169742
Transport and binding proteins (7)
CUST_1423_PI394112275	SAV198		amino acid/metabolite permease	4.68	103.464		0.0060254
CUST_6723_PI394112275	SAV3157		export protein	3.03	8.1773		0.00263847
CUST_2835_PI394112275	SAV556		cellulose binding protein	2.45	6.26841		0.00102762
CUST_951_PI394112275	SAV601		ABC transporter iron(III)/siderophore permease protein	28.66	42.5541		0.00373799
CUST_3084_PI394112275	SAV610		MFS transporter protein	127.19	204.603		0.00207389
CUST_5499_PI394112275	SAV694		ABC transporter integral membrane protein	4.98	9.56696		0.000716615
CUST_469_PI394112275	SAV836		efflux family protein	16.71	18.5566		0.000401292
Mobile and extrachromosomal element functions (6)
CUST_489_PI394112275	SAV209		IS110 family transposase	2.84	5.63137		0.000789988
CUST_2275_PI394112275	SAV473		transposase	4.54	4.24835		0.00174751
CUST_2492_PI394112275	SAV479		IS630 family transposase	4.93	7.32788		0.0164205
CUST_7344_PI394112275	SAV713		transposase	5.75	10.9195		0.00182165
CUST_5528_PI394112275	SAV7569		IS630 family transposase	10.61	45.8402		0.000586391
CUST_6630_PI394112275	SAV822		IS200-like transposase	2.67	3.24932		0.000168564
Secondary metabolism (18)
CUST_6764_PI394112275	SAV2890	olmB	cytochrome P450 hydroxylase	5.02	16.3076	olm cluster	0.0136193
CUST_1371_PI394112275	SAV2891		hypothetical protein	6.49	29.4775		0.00395837
CUST_5333_PI394112275	SAV2894	ccrA1	crotonyl-CoA reductase	6.04	15.4939		0.00548562
CUST_6324_PI394112275	SAV2896	olmA6	modular polyketide synthase	2.72	13.5854		0.0127852
CUST_4016_PI394112275	SAV2898	olmA2	modular polyketide synthase	6.9	24.5756		0.00400972
CUST_3348_PI394112275	SAV2899	olmA1	modular polyketide synthase	2.53	5.15933		0.00561505
CUST_7263_PI394112275	SAV2901	olmRII	LuxR-family transcriptional regulator	3.72	10.4431		0.00023888
CUST_5144_PI394112275	SAV2902	olmRI	LuxR-family transcriptional regulator	5.64	59.9914		0.00819292
CUST_571_PI394112275	SAV604		hypothetical protein	47.97	27.3808	nrps6 cluster	0.00168364
CUST_5640_PI394112275	SAV607		taurine catabolism dioxygenase	200.53	464.12	nrps6	0.00223764
CUST_5477_PI394112275	SAV608	fabC2	acyl carrier protein	26.24	27.2942	nrps6	0.000745124
CUST_174_PI394112275	SAV842	ilvE2	branched-chain amino acid aminotransferase	3.33	10.1866	nrps7 cluster	0.00368158
CUST_6841_PI394112275	SAV847	nrps7-4	non-ribosomal peptide synthetase	5.04	6.31289	nrps7	0.000412382
CUST_7379_PI394112275	SAV850		hypothetical protein	3.61	3.39273	nrps7	0.00133139
CUST_4419_PI394112275	SAV861		reductase	8.57	13.1635	nrps7	5.15322e-05
CUST_1166_PI394112275	SAV862		hypothetical protein	4.81	7.00242	nrps7	8.9981e-05
CUST_5423_PI394112275	SAV865	nrps7-12	non-ribosomal peptide synthetase	3.49	6.54387	nrps7	0.000145626
CUST_2827_PI394112275	SAV869	nrps7-13	non-ribosomal peptide synthetase	17.32	47.5035	nrps7	0.000153067
Amino acid metabolism (3)
CUST_5047_PI394112275	SAV3161	dapF2	diaminopimelate epimerase	25.7	4.67516		0.0165131
CUST_3823_PI394112275	SAV563	mhpA	3-(3-hydroxy-phenyl)propionate hydroxylase	6.34	16.7993		0.000120125
CUST_565_PI394112275	SAV801	argG1	argininosuccinate synthase	59.7	55.4798		1.23073e-06
Fatty acid and phospholipid metabolism (5)
CUST_523_PI394112275	SAV217	fabC4	putative acyl carrier protein	19.84	53.4992		0.00253822
CUST_6788_PI394112275	SAV469		lipase	5.46	4.24651		0.0307465
CUST_4080_PI394112275	SAV524	cdh	CDP-diacylglycerol phosphotidylhydrolase	4.95	13.6429		0.00693882
CUST_5871_PI394112275	SAV665	fabG1	3-oxoacyl-ACP reductase	5.67	20.0255		0.000917163
CUST_2290_PI394112275	SAV716	fadC6	3-hydroxyacyl-CoA dehydrogenase	6.34	44.2019		0.00210834
Carbohydrate metabolism (3)
CUST_6350_PI394112275	SAV562		acetoacetyl--CoA synthetase	3.6	4.6	Butanoate metabolism	0.0358159
CUST_596_PI394112275	SAV6896	celA5	endo-1,4-beta-glucanase	3.38	3.07362	Starch and sucrose metabolism	0.000775034
CUST_3638_PI394112275	SAV803	pgmA	phosphoglucomutase	7.8	12.5	main glycolytic pathway	0.00167306
Purine/pyrimidine metabolism (0)
Biosynthesis of cofactors, prosthetic groups (0)
Protein synthesis,folding,modification (1)
CUST_1519_PI394112275	SAV586	prpL1	magnesium or manganese-dependent protein phosphatase	4.34	5.63044		0.0215175
DNA synthesis, repair, recombination (1)
CUST_5241_PI394112275	SAV159	int1	integrase/recombinase	4.99	5.1745		0.000231669
RNA recombination (0)
Cell envelope (0)
Cell division/Morphological differentiation (0)
Gas vesicle cluster (2)
CUST_7209_PI394112275	SAV594	gvpJ1	gas vesicle synthesis protein	4.64	5.67		0.0486034
CUST_2779_PI394112275	SAV598	gvpA1	gas vesicle synthesis-like protein	25.42	30.65		0.000261423
Total genes:150
